# Supplementary material for: Pre-Stroke Loop Diuretics and Anemia in Elderly Patients Are Associated Factors of Severe Renal Dysfunction at the Time of Acute Stroke Onset
Source: J Cardiovasc Dev Dis. 2023 Sep 19;10(9):405. doi: 10.3390/jcdd10090405 (PMC10532343; doi:10.3390/jcdd10090405)
Supplement: Supplementary file 1 [file jcdd-10-00405-s001.zip]

Archive with 1 entries (1 files):
- jcdd-2576359-supplementary.pdf
